# Supplementary material for: Pro-Inflammatory Cytokines Trigger the Overexpression of Tumour-Related Splice Variant RAC1B in Polarized Colorectal Cells
Source: Cancers (Basel). 2022 Mar 9;14(6):1393. doi: 10.3390/cancers14061393 (PMC8946262; doi:10.3390/cancers14061393)
Supplement: Supplementary file 1 [file cancers-14-01393-s001.zip]

Archive with 2 entries (2 files):
- Suppl File S1_Original WB exposures_update.pdf
- Suppl File S2_supplementary Figures and Tables.pdf
